# Supplementary material for: Common institutional investors and the quality of management earnings forecasts—Empirical and machine learning evidences
Source: PLoS One. 2023 Oct 16;18(10):e0290126. doi: 10.1371/journal.pone.0290126 (PMC10578582; doi:10.1371/journal.pone.0290126)
Supplement: S1 File — (ZIP) [file pone.0290126.s001.zip]

Archive with 3 entries (2 files):
- code/code for PONE-D-23-12546R1.do
- code/graph.ipynb
- code/
