# Supplementary material for: Common institutional investors and the quality of management earnings forecasts—Empirical and machine learning evidences
Source: PLoS One. 2023 Oct 16;18(10):e0290126. doi: 10.1371/journal.pone.0290126 (PMC10578582; doi:10.1371/journal.pone.0290126)
Supplement: S1 File — (ZIP) [file pone.0290126.s001.zip › code/code for PONE-D-23-12546R1.do]

*-------------------------------------------------------------------------------
*-----------------------------------========------------------------------------
*-------------------------------------------------------------------------------
*Code：FOR PONE-D-23-12546R1*
*Common Institutional Investors and the Quality of Management Earnings Forecasts — Empirical and Machine Learning Evidences*

clear
use reg.dta, replace
keep if year>=2014 & year<=2021   //注意时间跨度

*//drop if ISSUE==0，n=8425.
*-------------------------------------------------------------------------------
*-----------------------------------========------------------------------------
*-------------------------------------------------------------------------------

*-winsor 1%-*
winsor2 Coz2 Coz3 Coz5   ///
lnFREQ FE2 Precision Precision2 ///
SIZE LEV INSOWN BIGOWN1  GSALES ROA BRD INDIRECT DJGSHR MGTSHR PAY AGE    ///
ANA_TEAM ANA_BROKER ANA_PERSON  ASSET OCF,cut(1 99) replace

*----control variables---*
   
global CV_VOL  "INSOWN BIGOWN1 SIZE LEV GSALES ROA  OCF DUAL BRD Big4 MGTSHR PAY ANA_TEAM VOL" 

  
*----Table 2 Descriptive statistics of key variables---*
gen miss1=missing(Coz1, Coz2, Coz3, Coz5,Precision,INSOWN ,BIGOWN1, SIZE, LEV ,GSALES,ROA, DUAL ,BRD, Big4 ,MGTSHR, PAY, ANA_TEAM,OCF )
tabstat Coz1 Coz2 Coz3 Coz5  Precision  $CV_VOL if miss1==0, stat(N mean p50 min max sd)  format(%9.4f) c(s)

 
*----Table 3---Pearson Correlation Coefficients Matrix------------*
pwcorr_a Coz1 Coz2 Coz3 Coz5  Precision  $CV_VOL , star1(0.01)star5(.05)star10(0.1)

*-------------------------------------------------------------------------------
*----Table 4 Y=Precision--------------------------------------
*------------------------------------------------------------------------------- 
*-固定效应

  *-年度效应
	
  xi i.year, prefix(dum)
  renvars dumyear*, presub(dumyear yr) 
	
  *-行业效应
  
  xi i.industry, prefix(dum)
  renvars dumindustry*, presub(dumindustry ind)
  

 *----PRECS----*
  
 qui:reg Precision Coz1  yr_* ind_*, r clu(stkcd)
 estat vif
 est sto m_1
 qui:reg Precision Coz2   yr_* ind_*,r clu(stkcd)
  estat vif
  est sto m_2
 qui:reg Precision Coz3   yr_* ind_*,r clu(stkcd)
  estat vif
  est sto m_3
 qui:reg Precision Coz5   yr_* ind_*,r clu(stkcd)
  estat vif
  est sto m_4
  
  
 qui:reg Precision Coz1 $CV_VOL  yr_* ind_*, r clu(stkcd)
  estat vif
 est sto m_5
 qui:reg Precision Coz2 $CV_VOL  yr_* ind_* ,r clu(stkcd)
  estat vif
  est sto m_6
 qui:reg Precision Coz3 $CV_VOL  yr_* ind_* ,r clu(stkcd)
  estat vif
  est sto m_7
 qui:reg Precision Coz5 $CV_VOL  yr_* ind_* ,r clu(stkcd)
  estat vif
  est sto m_8

  global model "m_1 m_2  m_3 m_4 m_5 m_6  m_7 m_8"  
     esttab $model, scalar(N r2_a) compress  nogap                                ///
               star(* 0.1 ** 0.05 *** 0.01)                                  ///
               b(%6.4f) t(%6.4f)                                             ///
			   order( Coz1 Coz2 Coz3 Coz5 $CV_VOL _cons )                       ///
			   indicate("Year fe=yr_*""Industry fe=ind_*")
  
 *-导出结果-*
  esttab $model using $JIEGUO\基准回归.rtf, replace ///                             
              scalar(N  r2_a) compress  nogap                              ///
              star(* 0.1 ** 0.05 *** 0.01)                                   ///
			  b(%6.4f) t(%6.4f)                                              ///
			   order(Coz1 Coz2 Coz3 Coz5 $CV_VOL _cons )             ///
              indicate("Year FE=yr_*""Industry FE=ind_*") 
  
*-------------------------------------------------------------------------------
*-----------------------------------稳健性检验------------------------------------
*-------------------------------------------------------------------------------		
  
	*-1. Table 5 Robustness Test: IV Regression between Common Institutional Investors and Management Earnings Forecast Precision. ---------------*


merge m:1 stkcd using "D:\2020开题\上市注册地.dta"
keep if _merge==3
drop _merge
rename 注册地 省份		


    bys industry year: egen mCoz2ind=mean(Coz2)
	bys industry year: egen mCoz3ind=mean(Coz3)

	bys 省份 year:egen mCoz2pro=mean(Coz2)
	bys 省份 year:egen mCoz3pro=mean(Coz3)

    xtset stkcd year
	gen L3Coz2=L3.Coz2
    gen L3Coz3=L3.Coz3

	 qui: reg Coz2 mCoz2ind  L3Coz2 $CV_VOL yr_*  ind_*  , r 
		est store m_10
	 
 *Coz2-2SLS*
     qui:ivregress 2sls Precision $CV_VOL yr_*  ind_* (Coz2= mCoz2ind  L3Coz2), r first
       est store m_11
       estat firststage,forcenonrobust   
	   estat overid
       
 *Coz2-GMM*
      qui:ivregress gmm Precision $CV_VOL yr_* ind_* (Coz2= mCoz2ind  L3Coz2),r first 
       est store m_12   
       	*-导出结果
		esttab  m_10 m_11 m_12 using  $JIEGUO\内生性IVCoz2.rtf, b(%8.4f) se(%6.4f)  nogaps parentheses ///
				 order(mCoz2ind L3Coz2 Coz2 $CV_VOL _cons) lines compress  depvars  ///
				scalars(N  r2_p r2_a)   star(* 0.10 ** 0.05 *** 0.01) ///
				nogaps obslast replace indicate( "Year fe=yr_*""Industry fe=ind_*" ) ///
				mtitle (Step1-Coz2 Step2-Precision-2SLS Step2-Precision-GMM)
	   
	   
	   
	   
	   qui: reg Coz3 mCoz3ind L3Coz3 $CV_VOL yr_*  ind_*  , r 
		est store m_13
	   
 *Coz3-2SLS*
       qui:ivregress 2sls Precision $CV_VOL yr_*  ind_* (Coz3=mCoz3ind L3Coz3), r first 
       est store m_14
       estat firststage,forcenonrobust  
	   estat overid
 *Coz3-GMM*   
 	   qui:ivregress gmm Precision $CV_VOL yr_* ind_* (Coz3= mCoz3ind L3Coz3),r first 
       est store m_15
       *-导出结果* 
       esttab  m_13 m_14 m_15 using  $JIEGUO\内生性IVCoz3.rtf, b(%8.4f) se(%6.4f)  nogaps parentheses ///
				 order(mCoz3ind L3Coz3 Coz3 $CV_VOL _cons) lines compress  depvars  ///
				scalars(N  r2_p r2_a)   star(* 0.10 ** 0.05 *** 0.01) ///
				nogaps obslast replace indicate( "Year FE=yr_*""Industry FE=ind_*" ) ///
				mtitle (Step1-Coz3 Step2-Precision-2SLS Step2-Precision-GMM)
	   
	
	
	*--2.Table 6 Robustness Test: Replacing the Measure of Earnings Forecast Precision---*
	
 merge 1:1 stkcd year using 业绩预告精确度陈胜蓝.dta, nogen keep (1 3)
 order stkcd year  Precision  Precision3
 winsor2 Precision3,cut(1 99) replace
 
 qui:reg Precision3 Coz1 $CV_VOL   yr_* ind_* , r clu(stkcd)
   est sto m_17
 qui:reg Precision3 Coz2 $CV_VOL    yr_* ind_* , r clu(stkcd)
   est sto m_18
 qui:reg Precision3 Coz3 $CV_VOL    yr_* ind_* , r clu(stkcd)
   est sto m_19
 qui:reg Precision3 Coz5 $CV_VOL   yr_* ind_*  , r clu(stkcd) 
   est sto m_20
 global model " m_17 m_18  m_19 m_20"  
     esttab $model, scalar(N r2_a) compress  nogap                                ///
               star(* 0.1 ** 0.05 *** 0.01)                                  ///
               b(%6.4f) t(%6.4f)                                             ///
			   order( Coz1 Coz2 Coz3 Coz5 $CV_VOL _cons )                       ///
			   indicate("Year FE=yr_*""Industry FE=ind_*")
	esttab $model using $JIEGUO\更换业绩预告精确度指标.rtf, replace ///                           
             scalar(N r2_a) compress nogap parentheses  depvars                            ///
               star(* 0.1 ** 0.05 *** 0.01)                                  ///
               b(%6.4f) t(%6.4f)                                             ///
			   order( Coz1 Coz2 Coz3 Coz5 $CV_VOL _cons ) lines      ///
			   indicate("Industry FE=ind_*""Year FE=yr_*" )
	
	
	
	
	
	
	
	
	
	
	
	
	
	

	
	

  
  
  
  
  
  
  
