# Supplementary material for: Common institutional investors and the quality of management earnings forecasts—Empirical and machine learning evidences
Source: PLoS One. 2023 Oct 16;18(10):e0290126. doi: 10.1371/journal.pone.0290126 (PMC10578582; doi:10.1371/journal.pone.0290126)
Supplement: S1 File — (ZIP) [file pone.0290126.s001.zip › code/graph.ipynb]

# %% [code]
import pandas as pd
df=pd.read_csv('car data.csv')
df.shape
df.isnull().sum()
df.describe()
final_dataset=df[['Year','Selling_Price','Present_Price','Kms_Driven','Fuel_Type','Seller_Type','Transmission','Owner']]
final_dataset.head()
final_dataset.head()

# %% [code]
#构建Graph Data Pipeline 
#Creating Graphs from External Sources 生成可以用于训练的图数据
import dgl
import torch as th

# %% [code]
    def attentionSemantic(self, gData, fData, metaP, attention2=False):
        with graph.local_scope():
            fns = self.f_s(fData)
            fnr = self.fc_r(fData)
            fEmeta = self.fc_meta(metaP)
            gData.srcdata.update({'f_ns': fns})
            gData.dstdata.update({'f_nr': fnr})
            gData.apply_edges(fn.u_add_v('f_ns', 'f_nr', 'f_smr'))
            featO = gData.edata.pop('f_smr') + fEmeta
            if self.bias is not None:
                featO = feato + self.bias
            featO = nn.functional.leaky_relu(featO)
            featO = featO.view(-1, self.kHeads, self.metapathFeats)
            edge = (featO * self.attn2).sum(dim=-1).unsqueeze(-1)
            gData.edata['c'] = edge_softmax(gData, edge)
            gData.ndata['here_o'] = self.fc_node(nfeats).view(-1, self.kHeads, self.nodeFeats)
            gData.update_all(fn.u_mul_e('here_o', 'c', 'mar'), fn.sum('mar', 'here_o'))
            hereO = gData.ndata['here_o'].view(-1, self.kHeads, self.nodeFeats)
            if attention2:
                return hereO, featO, gData.edata.pop('mar')
            else:

                return hereO, featO

# %% [code]
class GraphNetwork:
    numHeads = 0
    outFeats = 0
    inNodeFeats = 0
    outEdgeFeats = 0
    inEdgeFeats = 0
    kHeads = 0
    nodeFeats = 0
    metapathFeats = 0

    def __init__(self):
        self.w1 = nn.Parameter(th.FloatTensor(size=(1, numHeads, outFeats)))
        self.w2 = nn.Parameter(th.FloatTensor(size=(1, numHeads, outFeats)))
        self.f_s = nn.Linear(inNodeFeats, outEdgeFeats * numHeads, bias=False)
        self.f_meta = nn.Linear(inEdgeFeats, outEdgeFeats * numHeads, bias=False)
        self.f_r = nn.Linear(inNodeFeats, outEdgeFeats * numHeads, bias=False)

    # 补充的方法
    def featDrop(self, data):
        print('featDrop')
        return data

    def fc(self, fcData):
        print('fc')
        return fcData

    def fcSrc(self, fcSrcData):
        print('fcSrc')
        return fcSrcData

    def fcDst(self, fcDstData):
        print('fcDst')
        return fcDstData

    def leakyRelu(self):
        print('leakyRelu')

    def activation(self, val):
        print('activation')
        return val

    def attentionNode(self, gData, fData, attention1=False):
        shape1 = fData[0].shape[: -1]
        shape2 = fData[1].shape[:-1]
        nSrc = self.featDrop(fData[0])
        nDst = self.featDrop(fData[1])
        if not hasattr(self, 'f_s'):
            nfs = self.fc(nSrc).view(*shape1, self.kHeads, self.nodeFeats)
            nfd = self.fc(nDst).view(*shape2, self.kHeads, self.nodeFeats)
        else:
            nfs = self.fcSrc(nSrc).view(*shape1, self.kHeads, self.nodeFeats)
            nfd = self.fcDst(nDst).view(*shape2, self.kHeads, self.nodeFeats)
        with graph.local_scope():
            We1 = (nfs * self.w1).sum(dim=-1).unsqueeze(-1)
            We2 = (nfd * self.w2).sum(dim=-1).unsqueeze(-1)
            gData.srcdata.update({'ft': nfs, 'We1': We1})
            gData.dstdata.update({'We2': We2})
            gData.apply_edges(fn.u_add_v('We1', 'We2', 'We'))
            e = self.leakyRelu(graph.edata.pop('We'))
            gData.edata['f'] = self.attn_drop(edge_softmax(graph, e))
            gData.update_all(fn.u_mul_e('ft', 'f', 'n'), fn.sum('n', 'ft'))
            tes = gData.dstdata['ft']
            if self.res_fc is not None:
                resVal = self.res_fc(h_dst).view(*shape2, -1, self.nodeFeats)
                tes = tes + resVal
            if self.bias is not None:
                tes = tes + self.bias.view(*((1,) * len(shape2)), self.kHeads, self.nodeFeats)
            if self.activation:
                tes = self.activation(tes)
            if attention1:
                return tes, gData.edata['f']
            else:
                return tes

# %% [code]
def bg_two(index):
    graph = dgl.DGLGraph()
    csvData = csv_data[(csv_data['date'] == index)]
    csvDataLen = len(csvData)  
    nodeNum = 5
    #nod_num = len(temp)
    graph.add_nodes(nodeNum)
    asset1 = csv_data
    for x in range(0, nodeNum):
        for y in range(0, nodeNum):
            graph.add_edge(x, y)
            efeat = torch.tensor(defineEdgeWeight(x, y, index, nodeNum))
            efeat = torch.reshape(efeat, [1,1])
            graph.edges[[x], [y]].data['w'] = efeat
    begin = csvData.iloc[0, -1]
    newTitleVectors = new_title_vectors[begin:(begin + nodeNum)]
    nfeat = torch.tensor(newTitleVectors)
    nfeat = torch.reshape(nfeat, [nodeNum, 20])
    graph.ndata['x'] = nfeat
    return graph

# %% [code]
